# Supplementary material for: Unlocking Nature’s Secrets: Molecular Insights into Postharvest Pathogens Impacting Moroccan Apples and Innovations in the Assessment of Storage Conditions
Source: Plants (Basel). 2024 Feb 18;13(4):553. doi: 10.3390/plants13040553 (PMC10891559; doi:10.3390/plants13040553)
Supplement: Supplementary file 1 [file plants-13-00553-s001.zip]

Archive with 1 entries (1 files):
- plants-2759362-supplementary.pdf
